# Supplementary material for: Modifier variants in metabolic pathways are associated with an increased penetrance of Leber’s Hereditary Optic Neuropathy
Source: Eur J Hum Genet. 2025 May 9;34(2):185–92. doi: 10.1038/s41431-025-01860-7 (PMC12859036; doi:10.1038/s41431-025-01860-7)
Supplement: Supplementary file 1 — SI Table 1: Detailed phenotype of individuals in the unaffected cohort [file 41431_2025_1860_MOESM1_ESM.xlsx]

## Sheet: Sheet1
SI Table 1: Detailed phenotype of individuals in the unaffected cohort
Muscle weakness;Distal muscle weakness;Myopathy
Intellectual disability mild
Renal neoplasm
Hypomimic face;Hand tremor;Abnormality of movement
Neurodevelopmental abnormality
Frontotemporal dementia
Frontotemporal dementia
Cryptorchidism;Microcephaly;Global developmental delay;Hypoplasia of the corpus callosum;Abnormal cortical gyration;Scoliosis;Proportionate short stature;Short stature;Decreased body weight;Crossed fused renal ectopia;Broad lateral eyebrow;Uplifted earlobe;Short thorax;Ectopic posterior pituitary;Tented philtrum;Clinodactyly of the 4th finger;Contracture of the proximal interphalangeal joint of t…
Gait disturbance;Dystonia;Myoclonus;Paraparesis;Distal muscle weakness;Hyperkinesis;Proximal amyotrophy
Abnormal pyramidal signs;Spasticity;Psychosis;Focal white matter lesions;Gait disturbance
Muscle weakness;Skeletal muscle atrophy;Progressive muscle weakness;Motor axonal neuropathy;Distal upper limb amyotrophy;Distal lower limb amyotrophy;Distal upper limb muscle weakness;Distal lower limb muscle weakness
Dysarthria;Global developmental delay;Tremor;Clumsiness;EEG abnormality;Myoclonic spasms
Rod-cone dystrophy;Macular edema
Spastic tetraparesis;Abnormal lower motor neuron morphology
Dysarthria;Global developmental delay;Tremor;Clumsiness;EEG abnormality;Myoclonic spasms
Seizure
Colon cancer;Adenomatous colonic polyposis
Agitation;Hyperhidrosis;Cluster headache;Pain
Abnormality of eye movement;Gaze-evoked nystagmus;Dysarthria;Gait ataxia;Limb ataxia;Progressive cerebellar ataxia;Impaired vibratory sensation;Short stature;Progressive spastic paraparesis;Distal lower limb amyotrophy
Dementia;Dystonia;Chorea
Urinary urgency;Urinary incontinence;Dysphagia;Gait ataxia;Limb ataxia;Hypokinesia;Spastic dysarthria;Impaired vibratory sensation;Progressive spastic paraparesis
Hyperinsulinemic hypoglycemia;Global developmental delay;Hypoglycemia;Hyperammonemia;Intellectual disability moderate;Abnormality of pancreas morphology
Microcephaly;Intellectual disability;Seizure;Global developmental delay;Bilateral tonic-clonic seizure;Intellectual disability profound;Intellectual disability moderate;Leukoencephalopathy;Diffuse leukoencephalopathy;Intellectual disability severe;Abnormality of brain morphology;Epileptic encephalopathy
Amyotrophic lateral sclerosis;Dysphagia;Dyspnea;Myopathy;Hyperreflexia
