# Supplementary material for: Modifier variants in metabolic pathways are associated with an increased penetrance of Leber’s Hereditary Optic Neuropathy
Source: Eur J Hum Genet. 2025 May 9;34(2):185–92. doi: 10.1038/s41431-025-01860-7 (PMC12859036; doi:10.1038/s41431-025-01860-7)
Supplement: Supplementary file 2 — SI Table 2: All genes searched [file 41431_2025_1860_MOESM2_ESM.xlsx]

## Sheet: Sheet1
SI Table 2: All genes searched
AARS2
ABAT
ABCB7
ACAD9
ACO2
AFG3L2
AGK
AIFM1
APOPT1
APTX
ATAD3A
ATP5A1
ATP5D
ATP5E
ATP5G3
ATP5O
ATPAF2
BCS1L
BOLA3
C12orf65
C19orf70
C1QBP
C2orf69
CA5A
CARS2
CHCHD10
CLPB
CLPP
COA6
COA7
COQ2
COQ4
COQ6
COQ7
COQ8A
COQ8B
COQ9
COX10
COX11
COX15
COX20
COX5A
COX6A1
COX6A2
COX6B1
COX7B
CRLS1
CYC1
CYCS
DARS2
DGUOK
DLAT
DLD
DNA2
DNAJC19
DNM1L
DNM2
EARS2
ECHS1
ELAC2
ETFDH
ETHE1
FARS2
FASTKD2
FBXL4
FDX2
FDXR
FH
FLAD1
FOXRED1
GARS
GDAP1
GFER
GFM1
GFM2
GLRX5
GTPBP3
HADHB
HARS2
HCCS
HIBCH
HLCS
HPDL
HSD17B10
HSPD1
HTRA2
IARS2
IBA57
IDH3A
ISCA1
ISCA2
ISCU
KARS
KIAA0391
LARS2
LETM1
LIAS
LIG3
LIPT1
LIPT2
LONP1
LRPPRC
LYRM4
LYRM7
MARS2
MDH2
MECR
MFF
MFN2
MGME1
MICU1
MIPEP
MPC1
MPV17
MRM2
MRPL3
MRPL44
MRPS2
MRPS22
MRPS34
MSTO1
MT-ATP6
MT-ATP8
MT-CO1
MT-CO2
MT-CO3
MT-CYB
MTFMT
MT-ND1
MT-ND2
MT-ND3
MT-ND4
MT-ND4L
MT-ND5
MT-ND6
MTO1
MTPAP
MT-RNR1
MT-TA
MT-TC
MT-TD
MT-TE
MT-TF
MT-TG
MT-TH
MT-TI
MT-TK
MT-TL1
MT-TL2
MT-TM
MT-TN
MT-TP
MT-TQ
MT-TR
MT-TS1
MT-TS2
MT-TT
MT-TV
MT-TW
MT-TY
NADK2
NARS2
NAXD
NAXE
NDUFA1
NDUFA10
NDUFA11
NDUFA12
NDUFA13
NDUFA2
NDUFA4
NDUFA6
NDUFA8
NDUFA9
NDUFAF1
NDUFAF2
NDUFAF3
NDUFAF4
NDUFAF5
NDUFAF6
NDUFAF8
NDUFB10
NDUFB11
NDUFB3
NDUFB8
NDUFC2
NDUFS1
NDUFS2
NDUFS3
NDUFS4
NDUFS6
NDUFS7
NDUFS8
NDUFV1
NDUFV2
NFS1
NFU1
NSUN3
NUBPL
OPA1
OPA3
OXCT1
PANK2
PARS2
PC
PDHA1
PDHB
PDHX
PDP1
PDSS1
PDSS2
PET100
PITRM1
PLA2G6
PMPCA
PMPCB
PNPLA8
PNPT1
POLG
POLG2
POLRMT
PPA2
PPOX
PTCD3
PUS1
QARS
QRSL1
RARS2
RMND1
RNASEH1
RRM2B
RTN4IP1
SACS
SARS2
SCO1
SCO2
SDHA
SDHAF1
SDHB
SDHD
SERAC1
SFXN4
SLC19A2
SLC19A3
SLC22A5
SLC25A1
SLC25A12
SLC25A19
SLC25A20
SLC25A24
SLC25A26
SLC25A3
SLC25A32
SLC25A36
SLC25A38
SLC25A4
SLC25A42
SLC25A46
SLC52A2
SLC52A3
SPATA5
SPG7
SSBP1
SUCLA2
SUCLG1
SURF1
TACO1
TAMM41
TARS2
TAZ
TEFM
TFAM
TIMM50
TIMM8A
TIMMDC1
TK2
TMEM126B
TMEM70
TOP3A
TPK1
TRIT1
TRMT10C
TRMT5
TRMU
TRNT1
TSFM
TTC19
TUFM
TWNK
TYMP
UQCC2
UQCRB
UQCRC2
UQCRFS1
VARS2
WARS2
YARS2
ANO10
ATP5B
BTD
COASY
COX14
COX16
CRAT
DCC
ETFA
ETFB
IDH3B
MRPS14
MRPS16
MT-RNR2
NDUFB7
NDUFB9
OGDH
OXA1L
PCK2
SLC25A21
TIMM22
TMEM65
TOMM70
UQCC3
UQCRC1
UQCRQ
XPNPEP3
YME1L1
ABCB6
ACADM
ACADS
ACADSB
ACADVL
ACAT1
ACAT2
AK2
ALAS2
ALDH18A1
ALDH1B1
APOO
ATAD3B
ATP5C1
ATP5F1
ATP5G1
ATP5G2
ATP5H
ATP5I
ATP5J
ATP5J2
ATP5L
ATP5L2
ATPAF1
BDH1
BOLA1
BOLA2
C19orf12
CEP89
CHKB
CISD2
CLPX
COA1
COA3
COA4
COA5
COQ5
COX17
COX18
COX19
COX4I1
COX4I2
COX5B
COX6B2
COX6C
COX7A1
COX7A2
COX7B2
COX7C
COX8A
CPT1A
CPT2
CTBP1
CYP24A1
D2HGDH
DARS
DHTKD1
DIABLO
DIAPH1
DLST
DTD1
DYM
ECSIT
ERAL1
ERCC6L2
FA2H
FBP2
FGF12
FXN
G6PC
GATB
GATC
GATM
GLUD1
GUF1
HADH
HADHA
HMGCL
HMGCS2
HSPA9
HSPE1
HTT
IARS
IER3IP1
KIF5A
L2HGDH
LACTB
LARS
MICU2
MIEF2
MRPL12
MRPL40
MRPS23
MRPS25
MRPS28
MRPS7
NDUFA3
NDUFA5
NDUFA7
NDUFAB1
NDUFAF7
NDUFB1
NDUFB2
NDUFB4
NDUFB5
NDUFB6
NDUFC1
NDUFS5
NDUFV3
NNT
PAM16
PDE12
PDK1
PDK2
PDK3
PDK4
PDP2
PDPR
PET117
PNPLA4
POP1
PTCD1
PTRH2
PYCR1
ROBO3
SAMHD1
SDHAF2
SDHAF3
SDHAF4
SDHC
SECISBP2
SEPSECS
SLC25A10
SLC25A13
SLC25A22
SLC25A40
SLC33A1
SLC39A8
SLC44A1
SRRT
STAT2
STXBP1
SUCLG2
TANGO2
TIMM44
TMEM126A
TRAK1
TRAP1
TXN2
UQCC1
UQCR10
UQCR11
UQCRH
USMG5
VPS13C
WFS1
XRCC4
ACSL4
CMPK2
IDH1
MRPL39
SLC13A3
SLC13A5
AIF1
AIF1L
AIFM1P1
AIFM2
AIFM3
APOE
BCAN
CDC42BPB
DNAJC30
EPHX1
ERMAP
MAPT
MCAT
MCCC1
MFN1
MRPL47
MTHFD1
MTHFR
NES
PARL
PIGR
POLE4
PPARGC1A
PRICKLE3
PROK1
SLC7A14
TP53
