# Supplementary material for: Modifier variants in metabolic pathways are associated with an increased penetrance of Leber’s Hereditary Optic Neuropathy
Source: Eur J Hum Genet. 2025 May 9;34(2):185–92. doi: 10.1038/s41431-025-01860-7 (PMC12859036; doi:10.1038/s41431-025-01860-7)
Supplement: Supplementary file 3 — SI Table 3: Pathogenic and likely pathogenic variants [file 41431_2025_1860_MOESM3_ESM.xlsx]

## Sheet: Variant Positions
Pathogenic and likely pathogenic variants in the affected cohort (GRCh38/hg38)
Variant	Gene	Pathogenicity
chr3-128906220 C>T	ACAD9	Pathogenic
chr14-102967171 C>A	CDC42BPB	Pathogenic
chr2-206146957 A>G	NDUFS1	Pathogenic
chr1-75761161 A>G	ACADM	Pathogenic
chr10-123051188 T>G	ACADSB	Pathogenic
chr11-112026301 T>G	DLAT	Pathogenic
chr3-192335374 TAGCCTTCACC>T	FGF12	Pathogenic
chr5-138560030 T>TAGAGACAGGGGAGTGA	HSPA9	Pathogenic
chr7-76064821 G>C	MDH2	Likely Pathogenic
chr7-76064822 G>T	MDH2	Likely Pathogenic
chr1-54758071 G>C	PARS2	Pathogenic
chr1-54758071 G>C	PARS2	Pathogenic
chr19-621742 CG>C	POLRMT	Pathogenic
chr19-19101805 TC>T	SLC25A42	Pathogenic
chrX-154412109 CA>C	TAZ	Pathogenic
chr3-3129072 CAGTGCTGAACCGTA>C	TRNT1	Pathogenic
Pathogenic and likely pathogenic variants in the unaffected cohort (GRCh38/hg38)
Variant	Gene	Pathogenicity
chr3-193643378-A>G	OPA1	Likely Pathogenic
chr3-193643378-A>G	OPA1	Likely Pathogenic
chr18-12340334 T>C	AFG3L2	Pathogenic
chr1-33013400 G>GATGTC	AK2	Pathogenic
chr14-103574106 G>T	APOPT1	Pathogenic
chr1-53202427 C>T	CPT2	Pathogenic
chr2-73938919 A>AG	DGUOK	Pathogenic
chr10-68422223 A>T	DNA2	Pathogenic
chr10-68422223 A>T	DNA2	Pathogenic
chr1-241502475 G>A	FH	Likely Pathogenic
chr1-241508761 C>T	FH	Likely Pathogenic
chr2-227329782 A>AG	MFF	Pathogenic
chr13-21539655 A>C	MICU2	Pathogenic
chr6-73466307 C>T	MTO1	Pathogenic
chr6-73466307 C>T	MTO1	Pathogenic
chr11-112087952 C>A	SDHD	Likely Pathogenic
chr17-75283581 C>A	SLC25A19	Pathogenic
chr17-75283589 A>T	SLC25A19	Pathogenic
chr16-89553796 G>T	SPG7	Likely Pathogenic
chr19-29213040 GCA>G	UQCRFS1	Pathogenic
chr19-29213045 GC>G	UQCRFS1	Pathogenic
chr6-30916045 C>T	VARS2	Pathogenic
chr6-30921595 G>T	VARS2	Pathogenic
chr15-61876999 TC>T	VPS13C	Pathogenic
